# Supplementary material for: Prognostic impact of circulating tumor cell apoptosis and clusters in serial blood samples from patients with metastatic breast cancer in a prospective observational cohort
Source: BMC Cancer. 2016 Jul 8;16:433. doi: 10.1186/s12885-016-2406-y (PMC4938919; doi:10.1186/s12885-016-2406-y)
Supplement: Additional file 6: — Supporting data. (XLS 73 kb) [file 12885_2016_2406_MOESM6_ESM.xls]

## Sheet: Sheet1
Days_from_met_to_BL	Days_from_BL_to_1mth	Days_from_BL_to_3mth	Days_from_BL_to_4mth	Days_from_BL_to_6mth	Days_from_BL_to_progress	Days_from_BL_to_death	Days_from_BL_to_last_FU_alive	Yearsuntillmetastases	Progression01	PFSevent012	Dead01	BCsubtype	NHG	Ki67_prim	met3andabove	NrofCTCatBL	Nrofclusters	Posclusters	CTCLPK	PosLPKclusters	NrofapoptoticCTCs	FractionapoptoticCTCs	PosapoptoticCTCs	posCTCresponse3or4mths	CTCcount3m	CTC5ormore_3m	Clusters3m	Nrofclusters3m	NrofapoptoticCTCs3m	FractionapopCTCs3m	Posapopt3m	Apoposis10percent3m	NrofLPKCTCclusters3m	LPKCTCpresent3m	CTCcount6m	CTC5ormore_6m	Clusters6m	Nrofclusters6m	NrofapoptoticCTCs6m	FractionapopCTCs6m	Posapopt6m	NrofLPKCTCclusters6m	LPKCTCpresent6m	Clusteranytime	RemainingCluster	Allapoptosis	Clearapopto	All_LPK	Antibody
43	42	84	126	147			1089	5.30322	no	no	No	HER2 positive	Grade 2		3or-more	12	0	No	0	No	1	0.0833333	Yes	CTC count <5 at 3-4 months	0	0-4 CTCs	No		0		No		0	No	0	0-4 CTCs	No		0		No		No	No				0	No
13	21	84	118	181	576	576		13.065	yes	yes dead	Yes	Hormone receptor positive	Grade 2	40	3or-more	5	0	No	0	No	0	0	No	CTC count <5 at 3-4 months	0	0-4 CTCs	No		0		No		0	No	1	0-4 CTCs	No		0	0	No	0	No	No		No	0	0	No
19	21	83	118	202	387	387		9.08419	yes	yes dead	Yes		Grade 2		3or-more	9	0	No	0	No	0	0	No	CTC count <5 at 3-4 months	0	0-4 CTCs	No		0		No		0	No	1	0-4 CTCs	No		0	0	No	0	No	No		No	0	0	No
13	21				60	60		2.20945	yes	yes dead	Yes	Hormone receptor positive	Grade 3	20	1-2	139	0	No	4	Yes	1	0.00719424	Yes		161	5 or more CTCs	No		1	0.00621118	Yes	0	0	No										No				0	No
13	42	84			77	701		3.97262	yes	yes progress	Yes	Hormone receptor positive	Grade 3		3or-more	150	0	No	20	Yes	8	0.0533333	Yes	CTC count <5 at 3-4 months	1	0-4 CTCs	No		0	0	No	0	0	No										No		No		0	No
7	35	70	91	161	63	439		1.41547	yes	yes progress	Yes	Triple negative	Grade 3	80	1-2	39	1	Yes	0	No	7	0.179487	Yes	CTC count <5 at 3-4 months	87	5 or more CTCs	No		9	0.103448	Yes	1	2	Yes	2	0-4 CTCs	No		1	0.5	Yes	0	No	Yes	No	Yes	0	0	No
25	22	87	133	155	700	783		2.43943	yes	yes dead	Yes	Hormone receptor positive	Grade 2		1-2	32	0	No	0	No	3	0.09375	Yes	CTC count <5 at 3-4 months	0	0-4 CTCs	No		0		No		0	No	0	0-4 CTCs	No		0		No		No	No				0	No
59	25	107	143	183	717	1199		2.97604	yes	yes dead	Yes	Hormone receptor positive	Grade 3		3or-more	21	0	No	1	Yes	1	0.047619	Yes	CTC count <5 at 3-4 months	1	0-4 CTCs	No		0	0	No	0	0	No	0	0-4 CTCs	No		0		No		No	No		No		0	No
53	35	77	105	169	264	951		2.45859	yes	yes dead	Yes	Hormone receptor positive	Grade 2		1-2	108	0	No	2	Yes	14	0.12963	Yes	CTC count >=5 at 3-4 months	32	5 or more CTCs	No		3	0.09375	Yes	0	3	Yes	7	5 or more CTCs	No		2	0.285714	Yes	0	No	No		Yes	0	0	No
28					49	517		0	yes	yes dead	Yes	Hormone receptor positive		4	3or-more	24	0	No	0	No	0	0	No																					No		No	0	0	No
8	29	70	105	140	461	558		7.43326	yes	yes dead	Yes	Hormone receptor positive	Grade 2		1-2	85	0	No	0	No	4	0.0470588	Yes	CTC count >=5 at 3-4 months	77	5 or more CTCs	No		0	0	No	0	4	Yes	101	5 or more CTCs	No		2	0.019802	Yes	0	No	No		No	0	0	No
14		66	110	185	1033		1099	3.82478	yes	yes progress	No	Hormone receptor positive	Grade 3		1-2	5	0	No	0	No	0	0	No	CTC count <5 at 3-4 months	4	0-4 CTCs	No		0	0	No	0	0	No	0	0-4 CTCs	No		0		No		No	No		No	0	0	No
42	25	110	131	194			724	4.74196	no	no	No	HER2 positive	Grade 3		1-2	14	0	No	1	Yes	0	0	No		0	0-4 CTCs	No		0		No		0	No	0	0-4 CTCs	No		0		No		No	No		No	0	1	No
15	21	42	84	126	260	444		5.07598	yes	yes dead	Yes	Hormone receptor positive	Grade 3		3or-more	43	0	No	2	Yes	4	0.0930233	Yes	CTC count >=5 at 3-4 months	7	5 or more CTCs	No		0	0	No	0	0	No	1	0-4 CTCs	No		0	0	No	0	No	No		No	1	0	No
29	29				33	33		7.35661	yes	yes dead	Yes	Hormone receptor positive	Grade 2		3or-more	384	1	Yes	38	Yes	12	0.03125	Yes		263	5 or more CTCs	Yes	4	13	0.0494297	Yes	0	28	Yes										Yes	Yes			1	No
21	28	62	93	157	444	516		1.23751	yes	yes dead	Yes	Hormone receptor positive	Grade 2	6	1-2	290	0	No	15	Yes	19	0.0655172	Yes	CTC count >=5 at 3-4 months	29	5 or more CTCs	No		7	0.241379	Yes	1	0	No	107	5 or more CTCs	No		7	0.0654206	Yes	1	Yes	No		Yes	0	0	No
16		63	118	202	477	655		3.17043	yes	yes progress	Yes	Hormone receptor positive	Grade 3	35	1-2	13	0	No	0	No	0	0	No	CTC count <5 at 3-4 months	0	0-4 CTCs	No		0		No		0	No	122	5 or more CTCs	No		0	0	No	9	Yes	No		No	0	0	No
38					602	602		0	yes	yes dead	Yes	HER2 positive		35	3or-more	111	0	No	9	Yes	6	0.0540541	Yes																					No				1	No
41	64	117	145	167	127		877	8.68446	yes	yes progress	No	Hormone receptor positive	Grade 1		1-2	8	0	No	0	No	0	0	No	CTC count <5 at 3-4 months	1	0-4 CTCs	No		0	0	No	0	0	No	61	5 or more CTCs	No		0	0	No	0	No	No		No	0	0	No
17					20	20		1.20192	yes	yes dead	Yes	Triple negative	Grade 2	24	3or-more	253	0	No	22	Yes	40	0.158103	Yes																					No				1	No
24					20	20		4.98289	yes	yes dead	Yes	Hormone receptor positive	Grade 3		3or-more	668	18	Yes	5	Yes	38	0.0568862	Yes																					Yes	Yes			1	No
38	28	61	112	144	158	186		4.59685	yes	yes dead	Yes	Hormone receptor positive	Grade 2		3or-more	86	0	No	3	Yes	3	0.0348837	Yes	CTC count >=5 at 3-4 months	111	5 or more CTCs	Yes	1	1	0.00900901	Yes	0	4	Yes	695	5 or more CTCs	Yes	16	11	0.0158273	Yes	62	Yes	Yes	Yes	Yes	0	1	No
20		43		169	752		773	0	yes	yes progress	No	HER2 positive		32	3or-more	311	4	Yes	6	Yes	54	0.173633	Yes	CTC count <5 at 3-4 months	0	0-4 CTCs	No		0		No		0	No	0	0-4 CTCs	No		0		No		No	Yes	No			1	No
11	21	84	105	165			690	13.7577	no	no	No	Hormone receptor positive	Grade 2		3or-more	12	0	No	2	Yes	0	0	No	CTC count <5 at 3-4 months	3	0-4 CTCs	No		0	0	No	0	0	No	0	0-4 CTCs	No		0		No		No	No		No	0	0	No
18	28	80	102	186			651	0	no	no	No	Hormone receptor positive		50	1-2	151	1	Yes	3	Yes	14	0.0927152	Yes	CTC count >=5 at 3-4 months	5	5 or more CTCs	No		1	0.2	Yes	1	1	Yes	0	0-4 CTCs	No		0		No		No	Yes	No			1	No
49	21	69	90	134			612	0	no	no	No	Hormone receptor positive		16	1-2	45	0	No	2	Yes	1	0.0222222	Yes	CTC count <5 at 3-4 months	1	0-4 CTCs	No		0	0	No	0	1	Yes	0	0-4 CTCs	No		0		No		No	No		No		1	No
84	53	102	130	195	201	434		8.24367	yes	yes dead	Yes	Hormone receptor positive	Grade 2		1-2	7	0	No	0	No	0	0	No	CTC count <5 at 3-4 months	2	0-4 CTCs	No		0	0	No	0	0	No	48	5 or more CTCs	No		1	0.0208333	Yes	0	No	No		No	0	0	No
35	21	62			179	179		2.2642	yes	yes dead	Yes	Triple negative	Grade 3	38	1-2	104	2	Yes	4	Yes	5	0.0480769	Yes	CTC count >=5 at 3-4 months	75	5 or more CTCs	Yes	1	3	0.04	Yes	0	0	No										Yes	Yes			0	No
14	20	63	104	181			234	0	no	no	No	HER2 positive		38	1-2	189	1	Yes	13	Yes	7	0.037	Yes	CTC count <5 at 3-4 months	0	0-4 CTCs	No		0		No		0	No	0	0-4 CTCs	No		0		No		No	Yes	No			1	No
-6	40	68		180			215	27.6496	no	no	No	Hormone receptor positive			3or-more	33	0	No	3	Yes	2	0.0606	Yes	CTC count <5 at 3-4 months	0	0-4 CTCs	No		0		No		0	No	0	0-4 CTCs	No		0		No		No	No				1	No
1	45	101		158			206	0	no	no	No	Hormone receptor positive		24	1-2	55	0	No	11	Yes	5	0.0909	Yes	CTC count <5 at 3-4 months	1	0-4 CTCs	No		1	1	Yes	1	0	No	37	5 or more CTCs	No		7	0.189189	Yes	2	Yes	No		Yes	0	0	No
26	28	82	117	196			173	2.94319	no	no	No	Hormone receptor positive	Grade 2	12	1-2	78	0	No	1	Yes	1	0.0128	Yes	CTC count <5 at 3-4 months	0	0-4 CTCs	No		0		No		0	No	1	0-4 CTCs	No		1	1	Yes	0	No	No				0	No
33	21	112	138				152	17.2567	no	no	No	Hormone receptor positive			1-2	14	0	No	0	No	1	0.0714	Yes	CTC count <5 at 3-4 months	4	0-4 CTCs	No		1	0.25	Yes	1	0	No										No		No	0	0	No
76	22	102		168			147	8.78029	no	no	No	Hormone receptor positive	Grade 2		3or-more	5	0	No	0	No	1	0.2	Yes	CTC count <5 at 3-4 months	1	0-4 CTCs	No		1	1	Yes	1	0	No	0	0-4 CTCs	No		0		No		No	No				0	No
25	28	70	95	184	284		1351	6.48323	yes	yes progress	No	Hormone receptor positive	Grade 3		1-2	225	0	No	1	Yes	52	0.231111	Yes	CTC count <5 at 3-4 months	4	0-4 CTCs	No		0	0	No	0	0	No	5	5 or more CTCs	No		0	0	No	0	No	No		No	1	0	No
19	35	91	119	167	148	256		1.57974	yes	yes dead	Yes	HER2 positive	Grade 2	30	1-2	38	0	No	7	Yes	2	0.0526316	Yes	CTC count >=5 at 3-4 months	9	5 or more CTCs	No		2	0.222222	Yes	1	0	No	183	5 or more CTCs	Yes	1	2	0.010929	Yes	9	Yes	Yes	Yes	Yes	0	0	Yes
46	37	99	126	182	331	581		9.90828	yes	yes dead	Yes	Hormone receptor positive	Grade 2		1-2	176	0	No	33	Yes	15	0.0852273	Yes	CTC count <5 at 3-4 months	4	0-4 CTCs	No		0	0	No	0	0	No	14	5 or more CTCs	No		1	0.0714286	Yes	0	No	No		No	0	0	No
36	39	96	124	172	152	190		1.77687	yes	yes dead	Yes	Hormone receptor positive	Grade 3	30	3or-more	9	0	No	0	No	1	0.111111	Yes	CTC count >=5 at 3-4 months	31	5 or more CTCs	No		4	0.129032	Yes	1	0	No	765	5 or more CTCs	Yes	10	109	0.142484	Yes	15	Yes	Yes	Yes	Yes	0	0	No
21	26				41	91		2.03422	yes	yes dead	Yes	Hormone receptor positive	Grade 3	50	1-2	57	0	No	0	No	9	0.157895	Yes		140	5 or more CTCs	No		18	0.128571	Yes	1	0	No										No				0	No
35	52	97	125	183			902	0	no	no	No	HER2 positive	Grade 3		1-2	173	4	Yes	6	Yes	15	0.0867052	Yes	CTC count <5 at 3-4 months	0	0-4 CTCs	No		0		No		0	No	0	0-4 CTCs	No		0		No		No	Yes	No			1	No
39	38	105	125	184	286	286		6.88296	yes	yes dead	Yes	Hormone receptor positive	Grade 2		1-2	82	0	No	1	Yes	8	0.097561	Yes	CTC count >=5 at 3-4 months	181	5 or more CTCs	Yes	1	14	0.0773481	Yes	0	11	Yes	184	5 or more CTCs	Yes	2	6	0.0326087	Yes	2	Yes	Yes	Yes	Yes	0	1	No
54	21	73	122	166	304		738	6.79261	yes	yes progress	No	Hormone receptor positive	Grade 2		3or-more	44	0	No	6	Yes	0	0	No	CTC count <5 at 3-4 months	0	0-4 CTCs	No		0		No		0	No	0	0-4 CTCs	No		0		No		No	No		No	0	1	No
44	27	97	125	151			431	13.065	no	no	No	Hormone receptor positive	Grade 3		1-2	18	0	No	1	Yes	3	0.166667	Yes	CTC count <5 at 3-4 months	0	0-4 CTCs	No		0		No		0	No	1	0-4 CTCs	No		0	0	No	0	No	No		No		0	No
55	23	74	108	178	304	357		6.20123	yes	yes dead	Yes	Hormone receptor positive	Grade 2		3or-more	79	0	No	0	No	0	0	No	CTC count <5 at 3-4 months	0	0-4 CTCs	No		0		No		0	No	0	0-4 CTCs	No		0		No		No	No		No	0	0	No
61	53			182	298		364	11.6851	yes	yes progress	No	Hormone receptor positive	Grade 3		3or-more	9	0	No	3	Yes	3	0.333333	Yes		7	5 or more CTCs	No		0	0	No	0	1	Yes	1	0-4 CTCs	No		1	1	Yes	0	No	No		No	0	0	No
42	21	66	105	162			329	0	no	no	No	Hormone receptor positive	Grade 2	43	1-2	108	0	No	4	Yes	3	0.0277778	Yes	CTC count >=5 at 3-4 months	11	5 or more CTCs	No		0	0	No	0	0	No	4	0-4 CTCs	No		1	0.25	Yes	0	No	No		No	0	0	No
56	22	65	119	147	301		307	5.53593	yes	yes progress	No	Hormone receptor positive	Grade 2		1-2	153	5	Yes	3	Yes	1	0.0065	Yes	CTC count >=5 at 3-4 months	15	5 or more CTCs	No		0	0	No	0	0	No	2	0-4 CTCs	No		0	0	No	0	No	Yes	No	No	1	0	No
17	21				70	70		2.46133	yes	yes dead	Yes	Hormone receptor positive	Grade 3	25	1-2	35	0	No	1	Yes	9	0.2571	Yes	CTC count >=5 at 3-4 months	58	5 or more CTCs	No		14	0.241379	Yes	1	8	Yes										No				1	No
9	21	63	104	168			209	8.83231	no	no	No		Grade 3		1-2	6	0	No	0	No	0	0	Yes	CTC count <5 at 3-4 months	0	0-4 CTCs	No		0		No		0	No	0	0-4 CTCs	No		0		No		No	No				0	No
22	25	68	118	165	130		201	1.26215	yes	yes progress	No	Triple negative	Grade 2	55	1-2	71	0	No	2	Yes	6	0.0845	Yes	CTC count >=5 at 3-4 months	144	5 or more CTCs	Yes	1	6	0.0416667	Yes	0	101	Yes	57	5 or more CTCs	No	0	5	0.087719	Yes	3	Yes	Yes	Yes	Yes	0	1	No
19	23	58	93	203	55		175	5.21561	yes	yes progress	No	Hormone receptor positive	Grade 1		1-2	21	0	No	4	Yes	1	0.0909	Yes	CTC count <5 at 3-4 months	0	0-4 CTCs	No		0		No		0	No	0	0-4 CTCs	No		0		No		No	No				1	No
36	23	86	108	177			168	11.1376	no	no	No	Hormone receptor positive	Grade 2		1-2	9	0	No	5	Yes	0	0	No	CTC count <5 at 3-4 months	4	0-4 CTCs	No		0	0	No	0	1	Yes	1	0-4 CTCs	No		0	0	No	0	No	No		No	0	0	No
[truncated: 7 more columns]
